# Supplementary material for: Epidemiology, Management, Quality of Testing and Cost of Syphilis in Germany: A Retrospective Model Analysis
Source: Front Public Health. 2022 Apr 26;10:883564. doi: 10.3389/fpubh.2022.883564 (PMC9086961; doi:10.3389/fpubh.2022.883564)
Supplement: Supplementary file 1 [file Table_1.XLSX]

## Sheet: Tabelle1
Supplementary Table 1: Reported Syphilis diagnoses in the DAK-G dataset stratified by ICD-10 code, year and in- or outpatient status
	a) Ambulatory Syphilis Cases DAK-G				b) Hospitalized Syphilis Cases DAK-G
Syphilis Diagnosis:	2010	2011	2012	Total	2010	2011	2012	Total
All diagnosis:	395	307	265	967	43	52	52	147
A50 congenital	9	11	9	29	1	1	2	4
A51 early	136	96	93	325	17	13	16	46
A52 late	141	96	82	319	21	23	22	66
A53 other or unspecified	109	104	81	294	4	15	12	31
