# Supplementary material for: Epidemiology, Management, Quality of Testing and Cost of Syphilis in Germany: A Retrospective Model Analysis
Source: Front Public Health. 2022 Apr 26;10:883564. doi: 10.3389/fpubh.2022.883564 (PMC9086961; doi:10.3389/fpubh.2022.883564)
Supplement: Supplementary file 2 [file Table_2.XLSX]

## Sheet: Tabelle1
Supplementary Table 2: Reported incident syphilis cases in the DAK-G dataset as well as seroprevalence in first-time blood donors stratified by age, sex and year.
	a) Reported Syphilis Cases in DAK-G Dataset (in- and outpatients)						b) Reported Syphilis Antibodies in First-time Blood Donors (blood donor surveillance data, kindly provided by RKI)
	2010		2011		2012		2010		2011		2012
Age [y]	men	women	men	women	men	women	men	women	men	women	men	women
<25	13	9	19	6	26	5	35	10	29	11	30	11
25-34	58	10	49	11	47	6	31	15	36	17	36	17
35-44	101	6	63	7	49	5	52	20	30	20	38	15
45-54	72	11	63	8	59	3	32	19	32	17	29	16
>54	79	79	78	55	64	53	12	10	12	19	16	13
total	323	115	272	87	245	72	162	74	139	84	149	72
