# Supplementary material for: Epidemiology, Management, Quality of Testing and Cost of Syphilis in Germany: A Retrospective Model Analysis
Source: Front Public Health. 2022 Apr 26;10:883564. doi: 10.3389/fpubh.2022.883564 (PMC9086961; doi:10.3389/fpubh.2022.883564)
Supplement: Supplementary file 3 [file Table_3.XLSX]

## Sheet: Tabelle1
Supplementary Table 3: Mean pass rates from external quality assessment scheme form 2010 to 2012 for syphilis antibody detection stratified by test method.
A)	EQA 2010 Mean Pass Rate (%)									B)	EQA 2011 Mean Pass Rate (%)									C)	EQA 2012 Mean Pass Rate (%)
	Positive 1 (sample 32)		Positive 2 (sample 61)		Negative 1 (sample 31)		Negative 2 (sample 62)				Positive 1 (sample 32)		Positive 2 (sample 61)		Negative 1 (sample 31)		Negative 2 (sample 62)				Positive 1 (sample 32)		Positive 2 (sample 61)		Negative 1 (sample 31)		Negative 2 (sample 62)
	Qual. result	Quant. result	Qual. result	Quant. result	Qual. result	Quant. result	Qual. result	Quant. result			Qual. result	Quant. result	Qual. result	Quant. result	Qual. result	Quant. result	Qual. result	Quant. result			Qual. result	Quant. result	Qual. result	Quant. result	Qual. result	Quant. result	Qual. result	Quant. result
Polyvalent test systems										Polyvalent test systems										Polyvalent test systems
ELISA	96.4		93.9		98.2		92.7			ELISA	97.5		98.3		97.5		97.7			ELISA	97.2		97.2		97.2		98.2
TPHA	91	93.3	96.5	88.6	96.2	98.1	98.8	100		TPHA	97.5	79.8	96	90.7	98.1	98	97	100		TPHA	86.3	98.3	98.1	80.3	100	98.2	98.1	96.4
TPPA	98.5	96.5	97.7	95.6	98	99.5	97.7	98.4		TPPA	99.4	94.3	99.5	91.7	99	99.4	98.9	100		TPPA	97.5	99	99.5	89.2	99	100	96.4	95.9
VDRL	86	90.3	84.8	86.2	98.2	93.7	99	97.4		VDRL	79.5	81.8	99.5	92.3	98.1	94.1	98.1	88.6		VDRL	94.5	87.8	99.1	93	99.5	91.1	98.2	91.2
Cardiolipin	100	100	95.8	96.2	100	100	91.7	88.5		Cardiolipin	100	100	100	100	100	100	100	100		Cardiolipin	95.8	100	100	95.5	100	100	100	95.4
IgG detection										IgG detection										IgG detection
ELISA	80.5		97.6		78		97.6			ELISA	97.1		96.3		97.1		96.3			ELISA	94.7		97.4		97.4		97.4
Blot	95.7		100		94.5		98.7			Blot	99.4		99.4		97.7		99.4			Blot	91.5		100		98.3		98.8
FTA-abs	98.2	83	98.1	82.4	95.6	96.2	95.1	100		FTA-abs	100	83.7	97.1	92.4	94.5	98	98	98		FTA-abs	86	85.4	97.9	74.5	92	94.9	92.6	98.9
IgM detection										IgM detection										IgM detection
ELISA	90		97.1		97.5		97			ELISA	97.4		85.7		100		84.6			ELISA	90.9		95.2		95.3		97.6
Blot	96		98.2		97.7		97.5			Blot	98.9		98.8		98		98.9			Blot	98.4		95.6		99.5		99.4
FTA-abs	94.6	91.7	98.5	95.6	94.6	100	100	100		FTA-abs	98.6	97.9	84.7	79.1	98.7	97.9	95.7	95.1		FTA-abs	97	100	93.8	82.1	98.5	100	100	94.9
