# Supplementary material for: Epidemiology, Management, Quality of Testing and Cost of Syphilis in Germany: A Retrospective Model Analysis
Source: Front Public Health. 2022 Apr 26;10:883564. doi: 10.3389/fpubh.2022.883564 (PMC9086961; doi:10.3389/fpubh.2022.883564)
Supplement: Supplementary file 4 [file Table_4.XLSX]

## Sheet: Tabelle1
Supplementary Table 4: Average costs and weightage of syphilis treatment and diagnostic methods for economic estimation.
	average treatment costs per person per year [€]	weightage (%)
Therapy early syphilis
benzathine penicilline (J01CE08)	33.24	0.63
doxycycline (J01AA02)	9.4	0.32
ceftriaxone (J01DD04)	184.7	0.05
Therapy late syphilis
benzathine penicilline (J01CE08)	99.72	0.02
doxycycline (J01AA02)	18.8	0.94
ceftriaxone (J01DD04)	258.58	0.05
Serological tests for statutory insured patients	average cost per test per year [€]	weightage (%)
TPHA/TPPA (EBM = 01800)	4.38	0.59
VDRL (EBM = 32565)	4.7	0.0657127
TPHA/TPPA (EBM = 32566)	4.6	0.299163
TPHA/TPPA (EBM = 32567)	14.1	0.0256159
FTA-ABS (EBM = 32568)	21.9	0.013784
Serological tests for privately insured patients	average cost per test per year [€]	weightage (%)
TPHA/TPPA or ELISA (GOÄ = 4232 or 5498)	12.83	0.894887
VDRL (GOÄ = 4232)	5.25	0.0657127
TPHA/TPPA or ELISA (GOÄ = 4232 or 5498)	20.4	0.03
FTA-ABS or Blot (GOÄ = 4259 or 4408)	31.76	0.013784
Hospital care	average cost per case [€]
Total average direct costs in inpatients practice per year	2418.43
Productivity loss	average lost of productivity per case per day [€]
Costs due to productivity loss (Age 18 - 64 Y.)	100.4
